# Supplementary material for: Serotonin and Dopamine Blood Levels in ADHD-Like Dogs
Source: Animals (Basel). 2023 Mar 13;13(6):1037. doi: 10.3390/ani13061037 (PMC10044280; doi:10.3390/ani13061037)
Supplement: Supplementary file 1 [file animals-13-01037-s001.zip]

Archive with 1 entries (1 files):
- animals-2130360-supplementary-Table S1. Study data set.xls
