# Supplementary material for: Serotonin and Dopamine Blood Levels in ADHD-Like Dogs
Source: Animals (Basel). 2023 Mar 13;13(6):1037. doi: 10.3390/ani13061037 (PMC10044280; doi:10.3390/ani13061037)
Supplement: Supplementary file 1 [file animals-13-01037-s001.zip › animals-2130360-supplementary-Table S1. Study data set.xls]

## Sheet: datos en excell
Idspss	Nombredelperroa	problema	Edaddelanimalenmeses	Capacolor	GÃ©nero	Estadoreproductivo	Pesoenkilogramos	EdaddeadquisiciÃ³ndelanimalenmeses	HasidoadquiridoatravÃ©sde	ActualmenteÂ¿presentaalgÃºnproblemamÃ©dico	Â¿PresentaalgÃºnproblemaconductual	Â¿RealizaalgunaactividadagilityOCI	Â¿Essuprimerperroa	Â¿HacrecidoentreperroscuandoerapequeÃ±o	Â¿Hayotrosperrosencasa	Tipodevivienda	Laviviendaseencuentraenambiente	Â¿CuÃ¡ntasvecesaldÃ­asaledepaseoelperro	CuÃ¡ntotiempotiempoentotalpasaelperropaseandofueradeca	Â¿Juegaconotrosperrosduranteelpaseo	HaacudidosuperroaclasesdeeducaciÃ³noadietramiento	@1.Llamada	@2.sit	@3.quieto	@4.paracequeescuche	@5.norespondealoscastigos	@6.eslentoaprendiendo	@7.sedistrae	@8.cogeobjetosqueletiras	@9.CuandounmiembrodelafamilialocorrigeoriÃ±everbalmente	@10.Cuandounadultodesconocidoseacercadirectamentemientras	@11.CuandounniÃ±odesconocidoseacercadirectamentemientrase	@12.CuandoelperroestÃ¡enelcocheyunadultodesconocidose	@13.Cuandounmiembrodelafamilialequitahuesosjuguetesu	@14.CuandounmiembrodelafamilialobaÃ±aolopeina	@15.Cuandounapersonaquenoesdelafamiliaseacercaatio	@16.Cuandounapersonaquenoesdelafamiliaseacercaatio	@17.CuandoseleacercaalgÃºnmiembrodelafamiliamientrasest	@18.CuandoelcarterollegaacasaoalgÃºnotrotrabajador	@19.Cuandounmiembrodelafamilialequitacomida	@20.CuandolagentepasacercadecasamientraselperroestÃ¡en	@21.Cuandounapersonadesconocidatratadetocaroacariciaral	@22.Cuandocorredoresciclistasopatinadorespasancercadetu	@23.Cuandounperromachodesconocidoseacercadirectamentemie	@24.Cuandounaperradesconocidaseacercadirectamentemientras	@25.Cuandounmiembrodelafamilialomirafijamente	@26.Cuandounperrodesconocidovieneacasa	@27.Cuandogatosardillasconejosuotrosanimalesentranene	@28.Cuandovienendevisitapersonasdesconocidas
1	Luca	1	11	1	1	0	26	3	3	0	1	0	0	1	1	0	1	3	4	1	0	3	4	4	4	4	1	3	4	0	0	0	0	0	0	0	0	0	0	0	0	0	0	1	0	0	0	0	0
2	Vida	1	7	2	0	0	21	2	4	0	1	1	0	1	0	0	1	5	4	1	1	3	3	2	2	3	0	1	4	0	2	2	0	0	0	0	1	0	1	0	#NULL!	2	#NULL!	0	0	0	0	#NULL!	2
5	summer	1	12	0	0	0	24	3	3	0	1	0	0	0	0	0	1	3	3	1	1	3	3	2	2	4	0	4	4	0	2	#NULL!	2	0	0	0	0	0	2	0	#NULL!	#NULL!	#NULL!	3	3	0	#NULL!	#NULL!	0
6	Chui-chui	1	156	3	1	1	9	2	5	1	1	0	0	1	1	1	1	3	1	1	1	4	3	3	3	4	1	1	4	0	2	2	2	3	1	3	2	0	2	3	2	3	2	1	0	2	#NULL!	3	2
7	Lola	1	32	4	0	1	20	5	3	1	1	0	0	1	1	0	1	4	4	1	0	3	2	2	3	#NULL!	3	4	4	0	0	0	0	0	0	0	0	0	0	0	0	0	0	0	0	0	0	0	0
8	Gea	1	90	5	0	1	14	8	3	0	0	0	0	1	1	0	1	2	1	1	0	4	2	0	3	1	0	4	1	0	0	0	0	0	0	0	0	0	0	#NULL!	0	0	0	0	0	0	0	#NULL!	0
9	Ecko	1	49	6	1	0	21	3	1	0	1	0	1	0	0	0	1	3	3	1	0	4	4	4	4	#NULL!	#NULL!	3	4	0	0	0	0	0	0	0	0	0	1	0	1	0	0	1	0	0	#NULL!	#NULL!	0
10	Califa	1	18	5	1	1	19	3	0	0	1	0	0	1	0	0	1	3	2	1	0	3	3	3	2	1	2	3	4	0	0	0	1	0	0	0	0	0	1	0	0	0	0	0	0	0	0	1	0
11	Toxo	1	46	6	0	1	23	40	0	0	1	0	0	1	0	0	1	4	4	1	0	3	#NULL!	3	3	4	1	3	4	0	0	0	#NULL!	0	0	0	0	0	0	0	#NULL!	0	#NULL!	3	3	2	2	#NULL!	0
12	Alex	1	75	0	1	1	27	71	3	0	1	0	0	1	0	0	1	5	2	1	0	0	1	0	2	3	0	3	4	4	0	0	0	4	0	0	0	0	0	3	0	0	0	2	2	0	#NULL!	2	0
13	Grelo	1	48	1	1	1	27	2	0	0	1	0	0	1	0	0	1	2	3	1	0	4	4	1	4	3	0	4	4	0	0	0	0	0	0	0	0	0	2	0	1	0	1	0	0	0	0	2	0
15	Amber	1	44	7	0	1	8	3	7	0	1	0	0	1	1	0	1	3	4	0	0	3	3	2	3	2	1	1	4	0	2	0	1	3	0	0	0	3	3	3	#NULL!	#NULL!	#NULL!	0	1	#NULL!	2	#NULL!	#NULL!
16	Eco	1	66	8	1	1	#NULL!	36	5	1	1	0	1	1	0	0	0	4	2	1	0	3	3	2	1	#NULL!	4	4	1	0	0	0	0	0	0	0	0	0	0	0	#NULL!	0	#NULL!	1	1	0	0	#NULL!	0
17	Bimba	1	49	7	0	1	25	1	0	0	1	0	1	0	0	0	0	4	1	0	0	2	2	1	3	2	1	3	3	3	2	1	0	3	1	3	1	0	2	0	1	0	1	1	1	0	0	3	1
18	Scooby Doo	1	53	7	1	1	42	2	4	0	1	0	0	0	0	0	1	3	1	0	1	3	3	1	4	3	1	3	4	0	1	0	1	0	0	0	0	0	1	0	#NULL!	0	#NULL!	3	0	0	0	#NULL!	0
19	Coco	1	12	2	1	0	11	2	4	1	1	0	1	0	0	0	1	5	4	1	0	1	1	1	3	4	3	4	4	0	0	0	0	0	0	0	0	0	0	0	0	0	0	0	0	0	0	0	0
20	Leo	1	18	9	1	0	5	1	2	0	1	0	0	1	0	1	0	1	0	0	0	3	3	0	4	4	3	4	4	0	0	0	0	0	0	0	0	0	2	0	2	1	0	0	0	0	#NULL!	4	2
21	Kiki	1	30	2	0	1	20	2	3	0	1	0	1	1	0	0	1	3	3	1	0	3	4	3	2	2	0	3	4	0	4	4	1	0	1	4	4	0	4	0	4	4	4	1	1	0	1	1	4
22	Miki	1	36	4	1	1	15	12	3	0	1	0	0	0	0	0	1	3	2	1	0	4	4	4	4	0	4	3	4	0	1	0	2	0	0	0	1	0	0	0	2	0	2	0	0	0	3	0	0
23	Tango	1	36	0	1	1	11	2	4	0	1	0	1	1	0	0	1	3	2	1	0	3	4	3	3	3	1	2	#NULL!	0	1	0	0	0	0	0	1	0	1	0	0	0	0	0	0	0	0	2	0
24	Ocho	1	14	8	0	1	9	2	6	1	1	0	0	1	0	0	1	5	0	1	1	3	3	2	4	3	0	3	4	2	3	4	4	0	0	2	1	0	2	0	#NULL!	2	4	0	0	0	#NULL!	1	2
26	Tito	1	50	5	1	1	33	3	0	1	1	0	1	1	1	1	0	1	1	1	1	3	3	2	2	#NULL!	1	3	1	0	1	1	1	#NULL!	0	0	1	0	0	#NULL!	1	0	0	2	2	0	0	1	0
28	Sam	1	23	3	1	1	23	2	3	0	1	0	0	1	0	0	1	4	2	1	1	1	3	2	3	2	1	3	2	1	2	3	2	0	0	0	0	0	1	0	2	2	2	4	4	0	#NULL!	#NULL!	2
29	Canela	1	11	8	0	1	14	1	2	0	1	0	1	0	0	0	0	3	3	1	1	3	2	2	2	1	2	4	4	0	0	0	0	0	0	0	0	0	0	0	0	0	0	0	0	0	0	0	0
31	TATA	1	31	10	0	1	28	2	4	0	1	0	0	1	1	1	0	3	3	0	1	3	3	3	4	2	0	4	4	0	0	0	0	0	0	0	0	0	0	0	0	0	1	4	4	0	#NULL!	1	0
32	Arno	1	95	5	1	1	29	2	3	1	1	0	1	1	1	0	1	4	4	1	1	2	2	2	4	3	3	4	1	0	0	0	1	0	0	0	0	0	0	0	0	0	0	1	1	0	0	0	0
33	Congo	1	25	5	1	1	20	6	0	0	1	0	0	1	0	1	0	2	3	0	1	2	4	3	2	3	0	4	4	0	2	1	2	0	0	0	2	0	1	0	1	2	3	1	1	2	1	3	2
34	Teixo	1	55	7	1	1	30	2	0	0	1	0	0	0	0	0	0	3	2	1	1	2	3	3	2	#NULL!	1	4	4	0	1	1	3	2	0	0	1	0	2	0	#NULL!	1	#NULL!	1	0	0	#NULL!	#NULL!	1
35	Hacha 80	1	80	1	0	1	30	2	1	0	0	1	0	0	1	1	0	1	3	0	1	4	4	3	4	0	3	2	4	0	0	0	0	0	0	0	0	0	2	0	2	0	2	1	1	0	1	1	0
36	Rocco	1	45	7	1	1	15	2	4	1	1	0	1	1	0	0	1	3	3	1	0	1	3	0	2	2	2	3	4	2	0	0	0	0	1	0	0	0	0	0	1	0	0	0	0	0	1	1	0
37	LÃºa	1	10	7	0	1	10	#NULL!	4	0	1	0	1	1	0	0	1	3	3	1	0	2	3	2	3	3	1	3	4	0	0	0	2	2	0	0	0	0	1	0	#NULL!	0	#NULL!	0	0	0	#NULL!	#NULL!	0
38	LEDA	1	13	10	0	0	15	11	2	1	1	0	0	1	1	1	0	3	4	0	0	1	1	1	0	3	1	4	4	0	0	#NULL!	#NULL!	0	0	0	0	0	0	0	0	#NULL!	0	0	0	0	#NULL!	0	0
39	Tito	1	50	5	1	1	33	3	0	1	1	0	1	1	1	1	0	1	1	1	1	3	3	2	2	#NULL!	1	3	1	0	1	1	1	#NULL!	0	0	1	0	0	#NULL!	1	0	0	2	2	0	0	1	0
40	Cleo Harper	1	27	5	0	0	21	2	2	0	1	0	0	1	0	0	1	5	4	1	1	3	3	2	2	#NULL!	1	4	4	0	2	2	2	0	0	0	2	0	0	0	#NULL!	2	#NULL!	2	2	0	0	#NULL!	0
46	Summer	1	16	11	0	1	30	2	4	0	1	0	0	1	0	0	1	3	3	1	0	3	2	1	3	3	2	3	4	0	0	0	0	0	0	0	0	0	0	0	0	0	0	0	0	0	0	0	0
47	Tao	1	9	10	1	1	25	3	3	0	1	0	0	0	0	0	1	3	1	1	0	3	3	2	4	2	1	4	4	1	0	0	0	1	0	0	0	0	0	0	0	0	1	0	0	1	#NULL!	#NULL!	0
48	Kala	0	84	4	0	1	23	2	4	0	0	1	1	1	1	0	1	4	3	0	0	4	4	4	4	0	0	1	3	0	0	1	0	0	0	0	0	0	1	0	1	0	0	2	2	0	2	1	0
49	Nube	0	79	0	0	0	5	2	0	1	0	0	0	1	0	0	1	3	2	0	1	3	3	3	4	#NULL!	0	2	3	0	0	0	0	0	0	0	0	0	0	0	0	0	#NULL!	0	0	0	1	#NULL!	0
50	Taiga	0	72	7	0	1	30	18	3	0	0	0	0	1	1	1	1	4	4	1	1	4	3	3	4	0	1	1	1	0	0	0	0	0	0	0	0	0	0	0	0	0	0	0	0	0	0	0	0
51	Yako	0	47	5	1	0	53	2	4	1	0	0	1	1	1	1	0	2	3	1	0	4	4	2	3	1	3	1	4	0	0	0	1	0	0	1	1	0	0	0	0	0	0	0	0	0	0	1	0
52	Siena	0	120	5	0	1	20	9	3	1	0	0	0	1	1	0	1	4	1	0	0	2	3	1	2	0	4	1	1	0	0	0	0	0	0	0	0	0	0	0	#NULL!	0	#NULL!	0	0	0	1	#NULL!	0
53	Benito	0	120	10	1	1	15	2	0	0	0	0	0	1	1	0	1	4	1	1	0	4	3	3	4	0	0	1	3	0	0	0	0	0	0	0	0	0	0	0	#NULL!	0	#NULL!	0	0	0	1	#NULL!	0
54	Sookie	0	121	11	0	1	13	3	3	1	0	0	1	1	0	1	0	1	1	1	0	4	4	4	3	0	1	1	3	0	0	0	0	0	0	0	0	0	0	0	0	0	0	0	0	0	0	1	0
55	Eko	0	19	2	1	0	8	3	0	0	0	0	1	1	0	0	1	4	4	1	0	2	3	3	2	1	1	4	3	0	0	0	0	1	0	2	2	1	2	1	#NULL!	0	#NULL!	1	1	0	1	#NULL!	1
56	Moro	0	76	3	1	1	22	15	3	1	0	1	1	1	1	1	0	5	4	0	1	4	3	2	3	0	1	2	4	0	0	0	0	0	1	0	0	0	0	0	2	0	2	0	0	0	0	0	0
57	Sugus	0	25	7	0	0	28	2	4	0	0	0	0	1	0	1	1	4	3	1	0	4	3	4	4	0	1	1	4	0	0	0	0	0	0	0	0	0	0	0	0	0	0	0	0	0	0	#NULL!	0
58	Egu	0	60	1	1	1	26	12	3	0	0	0	0	1	1	0	1	3	4	1	0	3	3	3	3	0	1	2	4	0	0	0	0	0	0	0	0	0	0	0	0	0	0	0	0	0	0	0	0
59	Maia	0	72	0	0	0	30	3	0	0	0	0	0	1	1	1	0	1	4	0	0	4	4	3	4	0	0	0	0	0	0	0	0	0	0	1	2	0	1	0	0	0	1	1	1	0	0	1	0
60	Bob	0	62	7	1	1	15	7	3	0	0	0	0	1	1	1	0	3	1	1	0	4	4	4	4	1	0	3	4	0	0	0	0	0	0	0	0	0	0	0	1	0	1	0	0	0	0	1	0
61	Sombra	0	14	7	0	1	10	2	4	0	0	0	0	0	0	0	1	5	3	1	1	3	3	3	3	1	2	3	3	0	0	0	1	0	0	0	0	0	1	0	1	0	0	0	0	0	1	0	1
62	Luna	0	40	5	0	1	26	8	2	1	0	0	0	1	1	1	0	1	1	1	1	3	0	0	4	#NULL!	#NULL!	2	#NULL!	0	0	0	0	#NULL!	0	0	0	0	0	#NULL!	0	0	0	0	0	0	0	0	0
63	Eco	0	60	1	1	1	27	2	3	0	0	0	0	1	0	0	1	3	3	1	0	4	4	4	2	0	2	0	4	0	0	0	1	0	0	0	0	0	0	0	0	0	0	1	0	0	0	1	0
64	Tai	0	57	5	1	1	#NULL!	2	3	0	1	0	0	1	0	0	1	5	4	1	0	3	3	3	3	2	1	2	1	0	0	0	0	0	0	0	0	0	0	0	#NULL!	0	0	0	0	0	0	#NULL!	0
65	Blaidd	0	61	5	1	1	30	24	0	1	1	0	0	1	0	0	1	3	2	1	0	4	3	2	2	2	1	2	3	0	0	0	0	0	0	0	0	0	0	0	0	0	0	1	1	0	0	0	0
66	LÃºa	0	11	7	0	0	27	2	4	0	0	0	1	1	1	1	0	3	4	1	0	3	3	2	4	#NULL!	1	2	4	0	1	1	1	0	0	0	0	0	2	0	0	0	0	0	1	0	1	0	0
67	Mangomiel	0	12	3	0	0	2	2	4	0	0	0	0	1	1	1	0	3	4	0	0	3	2	2	3	1	#NULL!	#NULL!	0	0	0	0	0	0	0	0	0	0	0	0	0	0	0	0	0	0	0	#NULL!	0
68	Tea	0	35	12	0	0	22	2	4	0	0	0	0	1	0	1	0	#NULL!	#NULL!	#NULL!	#NULL!	3	3	3	3	2	3	4	3	0	0	0	1	0	0	0	0	0	0	0	1	0	0	0	0	0	0	1	0
69	Nika	0	96	0	0	1	23	2	3	1	0	0	1	0	0	0	1	4	4	1	0	4	4	4	4	2	1	1	0	0	0	0	0	0	0	0	0	0	0	0	0	0	0	0	0	0	0	0	0
#NULL!		#NULL!	#NULL!	#NULL!	#NULL!	#NULL!	#NULL!	#NULL!	#NULL!	#NULL!	#NULL!	#NULL!	#NULL!	#NULL!	#NULL!	#NULL!	#NULL!	#NULL!	#NULL!	#NULL!	#NULL!	#NULL!	#NULL!	#NULL!	#NULL!	#NULL!	#NULL!	#NULL!	#NULL!	#NULL!	#NULL!	#NULL!	#NULL!	#NULL!	#NULL!	#NULL!	#NULL!	#NULL!	#NULL!	#NULL!	#NULL!	#NULL!	#NULL!	#NULL!	#NULL!	#NULL!	#NULL!	#NULL!	#NULL!
#NULL!		#NULL!	#NULL!	#NULL!	#NULL!	#NULL!	#NULL!	#NULL!	#NULL!	#NULL!	#NULL!	#NULL!	#NULL!	#NULL!	#NULL!	#NULL!	#NULL!	#NULL!	#NULL!	#NULL!	#NULL!	#NULL!	#NULL!	#NULL!	#NULL!	#NULL!	#NULL!	#NULL!	#NULL!	#NULL!	#NULL!	#NULL!	#NULL!	#NULL!	#NULL!	#NULL!	#NULL!	#NULL!	#NULL!	#NULL!	#NULL!	#NULL!	#NULL!	#NULL!	#NULL!	#NULL!	#NULL!	#NULL!	#NULL!
#NULL!		#NULL!	#NULL!	#NULL!	#NULL!	#NULL!	#NULL!	#NULL!	#NULL!	#NULL!	#NULL!	#NULL!	#NULL!	#NULL!	#NULL!	#NULL!	#NULL!	#NULL!	#NULL!	#NULL!	#NULL!	#NULL!	#NULL!	#NULL!	#NULL!	#NULL!	#NULL!	#NULL!	#NULL!	#NULL!	#NULL!	#NULL!	#NULL!	#NULL!	#NULL!	#NULL!	#NULL!	#NULL!	#NULL!	#NULL!	#NULL!	#NULL!	#NULL!	#NULL!	#NULL!	#NULL!	#NULL!	#NULL!	#NULL!
#NULL!		#NULL!	#NULL!	#NULL!	#NULL!	#NULL!	#NULL!	#NULL!	#NULL!	#NULL!	#NULL!	#NULL!	#NULL!	#NULL!	#NULL!	#NULL!	#NULL!	#NULL!	#NULL!	#NULL!	#NULL!	#NULL!	#NULL!	#NULL!	#NULL!	#NULL!	#NULL!	#NULL!	#NULL!	#NULL!	#NULL!	#NULL!	#NULL!	#NULL!	#NULL!	#NULL!	#NULL!	#NULL!	#NULL!	#NULL!	#NULL!	#NULL!	#NULL!	#NULL!	#NULL!	#NULL!	#NULL!	#NULL!	#NULL!
#NULL!		#NULL!	#NULL!	#NULL!	#NULL!	#NULL!	#NULL!	#NULL!	#NULL!	#NULL!	#NULL!	#NULL!	#NULL!	#NULL!	#NULL!	#NULL!	#NULL!	#NULL!	#NULL!	#NULL!	#NULL!	#NULL!	#NULL!	#NULL!	#NULL!	#NULL!	#NULL!	#NULL!	#NULL!	#NULL!	#NULL!	#NULL!	#NULL!	#NULL!	#NULL!	#NULL!	#NULL!	#NULL!	#NULL!	#NULL!	#NULL!	#NULL!	#NULL!	#NULL!	#NULL!	#NULL!	#NULL!	#NULL!	#NULL!
[truncated: 192 more columns]
